# Supplementary material for: ﻿Diversity, pathogenicity and two new species of pestalotioid fungi (Amphisphaeriales) associated with Chinese Yew in Guangxi, China
Source: MycoKeys. 2024 Feb 27;102:201–24. doi: 10.3897/mycokeys.102.113696 (PMC10915749; doi:10.3897/mycokeys.102.113696)
Supplement: XML Treatment for Pestalotiopsis trachycarpicola [file mycokeys.102.113696-treatment1.xml]

<!DOCTYPE tp:taxon-treatment
  PUBLIC "-//TaxonX//DTD Taxonomic Treatment Publishing DTD v0 20100105//EN" "tax-treatment-NSO.dtd">
<tp:taxon-treatment xmlns:tp="http://www.plazi.org/taxpub"><tp:treatment-meta><kwd-group><label>Taxon classification</label><kwd>
                <named-content content-type="kingdom">Fungi</named-content>
              </kwd><kwd>
                <named-content content-type="order">Amphisphaeriales</named-content>
              </kwd><kwd>
                <named-content content-type="family">Pestalotiopsidaceae</named-content>
              </kwd></kwd-group><mixed-citation publication-type="journal"><person-group><name><surname>Wang</surname><given-names>Yifeng</given-names></name><name><surname>Tsui</surname><given-names>Kin-Ming</given-names></name><name><surname>Chen</surname><given-names>Shimei</given-names></name><name><surname>You</surname><given-names>Chongjuan</given-names></name></person-group><article-title>﻿Diversity, pathogenicity and two new species of pestalotioid fungi (<tp:taxon-name><tp:taxon-name-part taxon-name-part-type="order">Amphisphaeriales</tp:taxon-name-part></tp:taxon-name>) associated with Chinese Yew in Guangxi, China</article-title><source>MycoKeys</source><day>27</day><month>02</month><year>2024</year><volume>102</volume><fpage>201</fpage><lpage>224</lpage><pub-id pub-id-type="doi">10.3897/mycokeys.102.113696</pub-id></mixed-citation></tp:treatment-meta><tp:nomenclature><label>﻿</label><tp:taxon-name>
              <object-id xmlns:xlink="http://www.w3.org/1999/xlink" content-type="arpha" xlink:type="simple">2D9F5655-D139-51B5-9AB8-D120608C92C7</object-id>
              <tp:taxon-name-part taxon-name-part-type="genus" reg="Pestalotiopsis">Pestalotiopsis</tp:taxon-name-part>
              <tp:taxon-name-part taxon-name-part-type="species" reg="trachycarpicola">trachycarpicola</tp:taxon-name-part>
            </tp:taxon-name><tp:taxon-authority>Yan M. Zhang &amp; K.D. Hyde, 2012</tp:taxon-authority><xref ref-type="fig" rid="F4">Fig. 4</xref></tp:nomenclature><tp:treatment-sec sec-type="Conidiogenesis" id="SECID0EZPAE"><title>Conidiogenesis.</title><p>Conidiophores reduced to conidiogenous cells, indistinct. Conidiogenous cells were discrete, ampulliform, thin-walled, hyaline, smooth. Conidia fusiform to clavate, straight or slightly curved, olivaceous to brown, 4-septate, 18.5–25 × 4–6 μm, with apical and basal appendages. Basal cell obconic, hyaline, thin-walled, smooth, 3–5 µm; the three median cells dolioform, versicolor, pale brown to brown with septa darker than the rest of the cells, 11.5–13.5 µm, the second cell from base 3.5–6 µm; the third cell 3.5–4.5 µm; the fourth cell 3.5–5 µm; apical cell 2.5–4 µm, cylindrical, hyaline; 2–4 tubular apical appendages, arising from the apex of the apical cell each at different point, filiform, 5–15 µm; basal appendage present most of the time, single, tubular, unbranched, 3.5–4.5 µm (Fig. <xref ref-type="fig" rid="F4">4c-e</xref>). Sexual morph not observed.</p><fig id="F4" position="float" orientation="portrait"><object-id xmlns:xlink="http://www.w3.org/1999/xlink" content-type="doi" xlink:type="simple">10.3897/mycokeys.102.113696.figure4</object-id><object-id xmlns:xlink="http://www.w3.org/1999/xlink" content-type="arpha" xlink:type="simple">31CBB229-50E8-556F-BAE6-35F4A9B7C753</object-id><label>Figure 4.</label><caption><p><italic><tp:taxon-name><tp:taxon-name-part taxon-name-part-type="genus" reg="Pestalotiopsis">Pestalotiopsis</tp:taxon-name-part><tp:taxon-name-part taxon-name-part-type="species" reg="trachycarpicola">trachycarpicola</tp:taxon-name-part></tp:taxon-name></italic> (BJFUCC42) <bold>a</bold> culture on PDA <bold>b</bold> conidiomata formed on PDA <bold>c–e</bold> conidia. Scale bars: 500 µm (<bold>b</bold>); 10 µm (<bold>c–e</bold>).</p></caption><graphic xmlns:xlink="http://www.w3.org/1999/xlink" xlink:href="mycokeys-102-201-g004.jpg" position="float" orientation="portrait" xlink:type="simple" id="oo_993280.jpg"><uri content-type="original_file" xlink:type="simple">https://binary.pensoft.net/fig/993280</uri></graphic></fig></tp:treatment-sec><tp:treatment-sec sec-type="description" id="SECID0EFRAE"><title>Culture characteristics.</title><p>Colonies on PDA reaching 90 mm diameter after seven days at 25 °C, with an undulate and radial edge, with dense aerial mycelium on surface, white to faint yellow on front, pale honey-coloured on the reverse side (Fig. <xref ref-type="fig" rid="F4">4a</xref>). <italic>Conidiomata acervular</italic> in culture on PDA, globose, 100–500 μm in diameter, solitary or aggregated in clusters, exuding black conidial masses (Fig. <xref ref-type="fig" rid="F4">4b</xref>).</p></tp:treatment-sec><tp:treatment-sec sec-type="material" id="SECID0EVRAE"><title>Material examined.</title><p>China, Guangxi Province, from diseased needles of Chinese yew, May 2020, Y. F. Wang (<named-content xmlns:xlink="http://www.w3.org/1999/xlink" content-type="dwc:institutional_code" xlink:title="Museum of Beijing Forestry University" xlink:href="http://grbio.org/institution/beijing-forestry-university" xlink:type="simple">BJFC</named-content>-S1955); living cultures BJFUCC42, BJFUCC42-2.</p></tp:treatment-sec><tp:treatment-sec sec-type="notes" id="SECID0E6RAE"><title>Notes.</title><p><italic><tp:taxon-name><tp:taxon-name-part taxon-name-part-type="genus" reg="Pestalotiopsis">Pestalotiopsis</tp:taxon-name-part><tp:taxon-name-part taxon-name-part-type="species" reg="trachycarpicola">trachycarpicola</tp:taxon-name-part></tp:taxon-name></italic> was originally described from leaves of <italic><tp:taxon-name><tp:taxon-name-part taxon-name-part-type="genus" reg="Trachycarpus">Trachycarpus</tp:taxon-name-part><tp:taxon-name-part taxon-name-part-type="species" reg="fortunei">fortunei</tp:taxon-name-part></tp:taxon-name></italic> in Kunming Botany Garden, Kunming, Yunnan Province, China (<xref ref-type="bibr" rid="B52">Zhang et al. 2012</xref>). In the present study, the two isolates clustered with <italic><tp:taxon-name><tp:taxon-name-part taxon-name-part-type="genus" reg="Pestalotiopsis">P.</tp:taxon-name-part><tp:taxon-name-part taxon-name-part-type="species" reg="trachycarpicola">trachycarpicola</tp:taxon-name-part></tp:taxon-name></italic> and <italic><tp:taxon-name><tp:taxon-name-part taxon-name-part-type="genus" reg="Pestalotiopsis">P.</tp:taxon-name-part><tp:taxon-name-part taxon-name-part-type="species" reg="kenyana">kenyana</tp:taxon-name-part></tp:taxon-name></italic> with high support values (<abbrev xmlns:xlink="http://www.w3.org/1999/xlink" xlink:title="Maximum Parsimony" id="ABBRID0EVTAE" xlink:type="simple">MP</abbrev>/<abbrev xmlns:xlink="http://www.w3.org/1999/xlink" xlink:title="Maximum Likelihood" id="ABBRID0EZTAE" xlink:type="simple">ML</abbrev> = 86/100). <italic><tp:taxon-name><tp:taxon-name-part taxon-name-part-type="genus" reg="Pestalotiopsis">P.</tp:taxon-name-part><tp:taxon-name-part taxon-name-part-type="species" reg="kenyana">kenyana</tp:taxon-name-part></tp:taxon-name></italic> (CBS 442.67, ex-type) and <italic><tp:taxon-name><tp:taxon-name-part taxon-name-part-type="genus" reg="Pestalotiopsis">P.</tp:taxon-name-part><tp:taxon-name-part taxon-name-part-type="species" reg="trachicarpicola">trachicarpicola</tp:taxon-name-part></tp:taxon-name></italic> (OP068, ex-type MFLUCC 12-0263) were demonstrated to be the same species, as there was no genetic distance between the two samples (Suppl. material <xref ref-type="supplementary-material" rid="S3">3</xref>). Morphologically, our new collections resembled <italic><tp:taxon-name><tp:taxon-name-part taxon-name-part-type="genus" reg="Pestalotiopsis">P.</tp:taxon-name-part><tp:taxon-name-part taxon-name-part-type="species" reg="trachycarpicola">trachycarpicola</tp:taxon-name-part></tp:taxon-name></italic> in colour and size of the conidiogenous cells, conidia and appendages (<xref ref-type="bibr" rid="B52">Zhang et al. 2012</xref>). Therefore, we reported the two isolates as a new host record of <italic><tp:taxon-name><tp:taxon-name-part taxon-name-part-type="genus" reg="Pestalotiopsis">P.</tp:taxon-name-part><tp:taxon-name-part taxon-name-part-type="species" reg="trachycarpicola">trachycarpicola</tp:taxon-name-part></tp:taxon-name></italic> from yews.</p></tp:treatment-sec><tp:treatment-sec><!--Section generated to contain objects referenced in tp:taxon-treatment.--><supplementary-material xmlns:xlink="http://www.w3.org/1999/xlink" id="S3" position="float" orientation="portrait" xlink:type="simple"><object-id content-type="doi" xlink:type="simple">10.3897/mycokeys.102.113696.suppl3</object-id><object-id content-type="arpha" xlink:type="simple">A4B8255E-5E65-5E21-A2B9-5A12CB663247</object-id><label>Supplementary material 3</label><caption><p>Evolutionary divergence between sequences</p></caption><statement content-type="dataType"><label>Data type</label><p>xls</p></statement><statement content-type="notes"><label>Explanation note</label><p><bold>table S3.</bold> Estimates of Evolutionary Divergence between Sequences.</p></statement><media xlink:href="mycokeys-102-201-s003.xls" mimetype="application" mime-subtype="vnd.ms-excel" position="float" orientation="portrait" xlink:type="simple" id="oo_993289.xls"><uri content-type="original_file" xlink:type="simple">https://binary.pensoft.net/file/993289</uri></media><permissions><license xlink:type="simple"><license-p>This dataset is made available under the Open Database License (http://opendatacommons.org/licenses/odbl/1.0/). The Open Database License (ODbL) is a license agreement intended to allow users to freely share, modify, and use this Dataset while maintaining this same freedom for others, provided that the original source and author(s) are credited.</license-p></license></permissions><attrib specific-use="authors">Yifeng Wang, Kin-Ming Tsui, Shimei Chen, Chongjuan You</attrib></supplementary-material></tp:treatment-sec><ref-list><ref id="B52"><mixed-citation xmlns:xlink="http://www.w3.org/1999/xlink" xlink:type="simple"><person-group><name name-style="western"><surname>Zhang</surname><given-names>Y</given-names></name><name name-style="western"><surname>Maharachchikumbura</surname><given-names>SS</given-names></name><name name-style="western"><surname>Mckenzie</surname><given-names>EH</given-names></name><name name-style="western"><surname>Hyde</surname><given-names>KD</given-names></name></person-group> (<year>2012</year>) <article-title>A novel species of <italic><tp:taxon-name><tp:taxon-name-part taxon-name-part-type="genus">Pestalotiopsis</tp:taxon-name-part></tp:taxon-name></italic> causing leaf spots of <italic><tp:taxon-name><tp:taxon-name-part taxon-name-part-type="genus">Trachycarpus</tp:taxon-name-part><tp:taxon-name-part taxon-name-part-type="species">fortunei</tp:taxon-name-part></tp:taxon-name></italic>. Cryptogamie.</article-title><source>Mycologie</source><volume>33</volume>(<issue>3</issue>): <fpage>311</fpage>–<lpage>318</lpage>. <ext-link xlink:href="10.7872/crym.v33.iss3.2012.311" ext-link-type="doi" xlink:type="simple">https://doi.org/10.7872/crym.v33.iss3.2012.311</ext-link></mixed-citation></ref></ref-list></tp:taxon-treatment>
