# Supplementary material for: ﻿Diversity, pathogenicity and two new species of pestalotioid fungi (Amphisphaeriales) associated with Chinese Yew in Guangxi, China
Source: MycoKeys. 2024 Feb 27;102:201–24. doi: 10.3897/mycokeys.102.113696 (PMC10915749; doi:10.3897/mycokeys.102.113696)
Supplement: XML Treatment for Pestalotiopsis taxicola [file mycokeys.102.113696-treatment2.xml]

<!DOCTYPE tp:taxon-treatment
  PUBLIC "-//TaxonX//DTD Taxonomic Treatment Publishing DTD v0 20100105//EN" "tax-treatment-NSO.dtd">
<tp:taxon-treatment xmlns:tp="http://www.plazi.org/taxpub"><tp:treatment-meta><kwd-group><label>Taxon classification</label><kwd>
                <named-content content-type="kingdom">Fungi</named-content>
              </kwd><kwd>
                <named-content content-type="order">Amphisphaeriales</named-content>
              </kwd><kwd>
                <named-content content-type="family">Pestalotiopsidaceae</named-content>
              </kwd></kwd-group><mixed-citation publication-type="journal"><person-group><name><surname>Wang</surname><given-names>Yifeng</given-names></name><name><surname>Tsui</surname><given-names>Kin-Ming</given-names></name><name><surname>Chen</surname><given-names>Shimei</given-names></name><name><surname>You</surname><given-names>Chongjuan</given-names></name></person-group><article-title>﻿Diversity, pathogenicity and two new species of pestalotioid fungi (<tp:taxon-name><tp:taxon-name-part taxon-name-part-type="order">Amphisphaeriales</tp:taxon-name-part></tp:taxon-name>) associated with Chinese Yew in Guangxi, China</article-title><source>MycoKeys</source><day>27</day><month>02</month><year>2024</year><volume>102</volume><fpage>201</fpage><lpage>224</lpage><pub-id pub-id-type="doi">10.3897/mycokeys.102.113696</pub-id></mixed-citation></tp:treatment-meta><tp:nomenclature><label>﻿</label><tp:taxon-name>
              <object-id xmlns:xlink="http://www.w3.org/1999/xlink" content-type="arpha" xlink:type="simple">FA6F18CB-9C97-57B9-B51C-F89F18A21173</object-id>
              <tp:taxon-name-part taxon-name-part-type="genus" reg="Pestalotiopsis">Pestalotiopsis</tp:taxon-name-part>
              <tp:taxon-name-part taxon-name-part-type="species" reg="taxicola">taxicola</tp:taxon-name-part>
              <object-id xmlns:xlink="http://www.w3.org/1999/xlink" content-type="mycobank" xlink:type="simple">MycoBank No: 847791</object-id>
            </tp:taxon-name><tp:taxon-authority>Y. F. Wang &amp; C. J. You</tp:taxon-authority><tp:taxon-status xmlns:xlink="http://www.w3.org/1999/xlink" xlink:type="simple">sp. nov.</tp:taxon-status><xref ref-type="fig" rid="F5">Fig. 5</xref></tp:nomenclature><tp:treatment-sec sec-type="etymology" id="SECID0E6WAE"><title>Etymology.</title><p>Named after the host species, <italic><tp:taxon-name><tp:taxon-name-part taxon-name-part-type="genus" reg="Taxus">Taxus</tp:taxon-name-part><tp:taxon-name-part taxon-name-part-type="species" reg="chinensis">chinensis</tp:taxon-name-part></tp:taxon-name></italic>.</p></tp:treatment-sec><tp:treatment-sec sec-type="Holotype" id="SECID0EQXAE"><title>Holotype.</title><p><named-content xmlns:xlink="http://www.w3.org/1999/xlink" content-type="dwc:institutional_code" xlink:title="Museum of Beijing Forestry University" xlink:href="http://grbio.org/institution/beijing-forestry-university" xlink:type="simple">BJFC</named-content>-S1954.</p></tp:treatment-sec><tp:treatment-sec sec-type="Conidiogenesis" id="SECID0E1XAE"><title>Conidiogenesis.</title><p>Conidiophores reduced to conidiogenous cells, indistinct. Conidiogenous cells were discrete, ampulliform, thin-walled, hyaline, smooth. Conidia fusiform to clavate, straight or slightly curved, olivaceous to brown, 4-septate, 16.5–21 × 4–6 μm, with apical and basal appendages. Basal cell obconic, hyaline, thin-walled, smooth, 2.5–4 µm; the three median cells dolioform, versicolor, pale brown to brown with septa darker than the rest of the cells, 10.5–12 µm, the second cell from base 3–4 µm; the third cell 3.5–4 µm; the fourth cell 3.5–4 µm; apical cell 2.5–4 µm, cylindrical, hyaline; 3 tubular apical appendages, arising from the apex of the apical cell each at a different point, filiform, 9.5–15 µm; basal appendage present most of the time, single, tubular, unbranched, 2–5 µm (Fig. <xref ref-type="fig" rid="F5">5c-e</xref>). Sexual morph not observed.</p><fig id="F5" position="float" orientation="portrait"><object-id xmlns:xlink="http://www.w3.org/1999/xlink" content-type="doi" xlink:type="simple">10.3897/mycokeys.102.113696.figure5</object-id><object-id xmlns:xlink="http://www.w3.org/1999/xlink" content-type="arpha" xlink:type="simple">BAE16C5E-7E8E-5363-83AC-71988C43432A</object-id><label>Figure 5.</label><caption><p><italic><tp:taxon-name><tp:taxon-name-part taxon-name-part-type="genus" reg="Pestalotiopsis">Pestalotiopsis</tp:taxon-name-part><tp:taxon-name-part taxon-name-part-type="species" reg="taxicola">taxicola</tp:taxon-name-part></tp:taxon-name></italic> (CFCC59976) <bold>a</bold> culture on PDA <bold>b</bold> conidiomata formed on PDA <bold>c</bold> conidiogenous cells <bold>d–f</bold> conidia. Scale bars: 500 µm (<bold>b</bold>); 10 µm (<bold>c–f</bold>).</p></caption><graphic xmlns:xlink="http://www.w3.org/1999/xlink" xlink:href="mycokeys-102-201-g005.jpg" position="float" orientation="portrait" xlink:type="simple" id="oo_993281.jpg"><uri content-type="original_file" xlink:type="simple">https://binary.pensoft.net/fig/993281</uri></graphic></fig></tp:treatment-sec><tp:treatment-sec sec-type="description" id="SECID0EIZAE"><title>Culture characteristics.</title><p>Colonies on PDA reaching 90 mm diameter after seven days at 25 °C, with an undulate and radial edge, with dense aerial mycelium on surface, initially yellow in the centre, becoming white at the margin, with white appressed mycelia radiating outwards (Fig. <xref ref-type="fig" rid="F5">5a</xref>). <italic>Conidiomata acervular</italic> in culture on PDA, globose, 200–700 μm in diameter, solitary or aggregated in clusters, exuding black conidial masses (Fig. <xref ref-type="fig" rid="F5">5b</xref>).</p></tp:treatment-sec><tp:treatment-sec sec-type="material" id="SECID0EYZAE"><title>Material examined.</title><p>China, Guangxi Province, from diseased needles of Chinese yew, May 2020, Y. F. Wang (<named-content xmlns:xlink="http://www.w3.org/1999/xlink" content-type="dwc:institutional_code" xlink:title="Museum of Beijing Forestry University" xlink:href="http://grbio.org/institution/beijing-forestry-university" xlink:type="simple">BJFC</named-content>-S1954, holotype); ex-type living culture CFCC59976, living cultures CFCC59978, CFCC59979 and CFCC59980.</p></tp:treatment-sec><tp:treatment-sec sec-type="notes" id="SECID0EC1AE"><title>Notes.</title><p><italic><tp:taxon-name><tp:taxon-name-part taxon-name-part-type="genus" reg="Pestalotiopsis">Pestalotiopsis</tp:taxon-name-part><tp:taxon-name-part taxon-name-part-type="species" reg="taxicola">taxicola</tp:taxon-name-part></tp:taxon-name></italic> was phylogenetically placed in a clade encompassing <italic><tp:taxon-name><tp:taxon-name-part taxon-name-part-type="genus" reg="Pestalotiopsis">P.</tp:taxon-name-part><tp:taxon-name-part taxon-name-part-type="species" reg="unicolor">unicolor</tp:taxon-name-part></tp:taxon-name></italic>, but as a unique lineage with high support (<abbrev xmlns:xlink="http://www.w3.org/1999/xlink" xlink:title="Maximum Parsimony" id="ABBRID0E51AE" xlink:type="simple">MP</abbrev>/<abbrev xmlns:xlink="http://www.w3.org/1999/xlink" xlink:title="Maximum Likelihood" id="ABBRID0EC2AE" xlink:type="simple">ML</abbrev> = 100/100) (Fig. <xref ref-type="fig" rid="F2">2</xref>). Compared with <italic><tp:taxon-name><tp:taxon-name-part taxon-name-part-type="genus" reg="Pestalotiopsis">P.</tp:taxon-name-part><tp:taxon-name-part taxon-name-part-type="species" reg="unicolor">unicolor</tp:taxon-name-part></tp:taxon-name></italic> (MFLUCC 12-0276, ex-type) and <italic><tp:taxon-name><tp:taxon-name-part taxon-name-part-type="genus" reg="Pestalotiopsis">P.</tp:taxon-name-part><tp:taxon-name-part taxon-name-part-type="species" reg="taxicola">taxicola</tp:taxon-name-part></tp:taxon-name></italic> (CFCC59976, ex-type), there were one nucleotide difference in the <abbrev xmlns:xlink="http://www.w3.org/1999/xlink" xlink:title="internal transcribed spacer region of ribosomal DNA" id="ABBRID0EA3AE" xlink:type="simple">ITS</abbrev> region and nine nucleotide differences in the <italic>tef-1α</italic> region. Morphologically, <italic><tp:taxon-name><tp:taxon-name-part taxon-name-part-type="genus" reg="Pestalotiopsis">P.</tp:taxon-name-part><tp:taxon-name-part taxon-name-part-type="species" reg="taxicola">taxicola</tp:taxon-name-part></tp:taxon-name></italic> had smaller conidia (16.5–21 × 4–6 µm) than <italic><tp:taxon-name><tp:taxon-name-part taxon-name-part-type="genus" reg="Pestalotiopsis">P.</tp:taxon-name-part><tp:taxon-name-part taxon-name-part-type="species" reg="unicolor">unicolor</tp:taxon-name-part></tp:taxon-name></italic> (20–24.5 × 4–6 µm). In addition, <italic><tp:taxon-name><tp:taxon-name-part taxon-name-part-type="genus" reg="Pestalotiopsis">P.</tp:taxon-name-part><tp:taxon-name-part taxon-name-part-type="species" reg="taxicola">taxicola</tp:taxon-name-part></tp:taxon-name></italic> had only one basal appendage, whereas <italic><tp:taxon-name><tp:taxon-name-part taxon-name-part-type="genus" reg="Pestalotiopsis">P.</tp:taxon-name-part><tp:taxon-name-part taxon-name-part-type="species" reg="unicolor">unicolor</tp:taxon-name-part></tp:taxon-name></italic> had 1–2 basal appendages (<xref ref-type="bibr" rid="B29">Maharachchikumbura et al. 2012</xref>). Therefore, the four isolates were designated as a new species.</p></tp:treatment-sec><tp:treatment-sec><!--Section generated to contain objects referenced in tp:taxon-treatment.--><fig id="F2" position="float" orientation="portrait"><object-id xmlns:xlink="http://www.w3.org/1999/xlink" content-type="doi" xlink:type="simple">10.3897/mycokeys.102.113696.figure2</object-id><object-id xmlns:xlink="http://www.w3.org/1999/xlink" content-type="arpha" xlink:type="simple">6FADB5FD-0558-5A7C-9DB2-452B07DCB90F</object-id><label>Figure 2.</label><caption><p>A phylogenetic tree of <italic><tp:taxon-name><tp:taxon-name-part taxon-name-part-type="genus" reg="Pestalotiopsis">Pestalotiopsis</tp:taxon-name-part></tp:taxon-name></italic> generated from <abbrev xmlns:xlink="http://www.w3.org/1999/xlink" xlink:title="Maximum Parsimony" id="ABBRID0EJKAE" xlink:type="simple">MP</abbrev> analysis, based on combined <abbrev xmlns:xlink="http://www.w3.org/1999/xlink" xlink:title="internal transcribed spacer region of ribosomal DNA" id="ABBRID0ENKAE" xlink:type="simple">ITS</abbrev>, <italic>tub</italic>2 and <italic>tef-1α</italic> sequence data. Maximum Parsimony and Maximum Likelihood bootstrap values ≥ 65% are given at the nodes. The branches with Bayesian Inference posterior probabilities ≥ 0.90 are bold. Strains from this study are marked in blue. Ex-type strains are labelled with *.</p></caption><graphic xmlns:xlink="http://www.w3.org/1999/xlink" xlink:href="mycokeys-102-201-g002.jpg" position="float" orientation="portrait" xlink:type="simple" id="oo_993278.jpg"><uri content-type="original_file" xlink:type="simple">https://binary.pensoft.net/fig/993278</uri></graphic></fig></tp:treatment-sec><ref-list><ref id="B29"><mixed-citation xmlns:xlink="http://www.w3.org/1999/xlink" xlink:type="simple"><person-group><name name-style="western"><surname>Maharachchikumbura</surname><given-names>SSN</given-names></name><name name-style="western"><surname>Guo</surname><given-names>LD</given-names></name><name name-style="western"><surname>Cai</surname><given-names>L</given-names></name><name name-style="western"><surname>Chukeatirote</surname><given-names>E</given-names></name><name name-style="western"><surname>Wu</surname><given-names>WP</given-names></name><name name-style="western"><surname>Sun</surname><given-names>X</given-names></name><name name-style="western"><surname>Crous</surname><given-names>PW</given-names></name><name name-style="western"><surname>Bhat</surname><given-names>DJ</given-names></name><name name-style="western"><surname>McKenzie</surname><given-names>EHC</given-names></name><name name-style="western"><surname>Bahkali</surname><given-names>A</given-names></name><name name-style="western"><surname>Hyde</surname><given-names>KD</given-names></name></person-group> (<year>2012</year>) <article-title>A multi-locus backbone tree for <italic><tp:taxon-name><tp:taxon-name-part taxon-name-part-type="genus">Pestalotiopsis</tp:taxon-name-part></tp:taxon-name></italic>, with a polyphasic characterizatio of 14 new species.</article-title><source>Fungal Diversity</source><volume>56</volume>(<issue>1</issue>): <fpage>95</fpage>–<lpage>129</lpage>. <ext-link xlink:href="10.1007/s13225-012-0198-1" ext-link-type="doi" xlink:type="simple">https://doi.org/10.1007/s13225-012-0198-1</ext-link></mixed-citation></ref></ref-list></tp:taxon-treatment>
