# Supplementary material for: ﻿Diversity, pathogenicity and two new species of pestalotioid fungi (Amphisphaeriales) associated with Chinese Yew in Guangxi, China
Source: MycoKeys. 2024 Feb 27;102:201–24. doi: 10.3897/mycokeys.102.113696 (PMC10915749; doi:10.3897/mycokeys.102.113696)
Supplement: XML Treatment for Pestalotiopsis multicolor [file mycokeys.102.113696-treatment3.xml]

<!DOCTYPE tp:taxon-treatment
  PUBLIC "-//TaxonX//DTD Taxonomic Treatment Publishing DTD v0 20100105//EN" "tax-treatment-NSO.dtd">
<tp:taxon-treatment xmlns:tp="http://www.plazi.org/taxpub"><tp:treatment-meta><kwd-group><label>Taxon classification</label><kwd>
                <named-content content-type="kingdom">Fungi</named-content>
              </kwd><kwd>
                <named-content content-type="order">Amphisphaeriales</named-content>
              </kwd><kwd>
                <named-content content-type="family">Pestalotiopsidaceae</named-content>
              </kwd></kwd-group><mixed-citation publication-type="journal"><person-group><name><surname>Wang</surname><given-names>Yifeng</given-names></name><name><surname>Tsui</surname><given-names>Kin-Ming</given-names></name><name><surname>Chen</surname><given-names>Shimei</given-names></name><name><surname>You</surname><given-names>Chongjuan</given-names></name></person-group><article-title>﻿Diversity, pathogenicity and two new species of pestalotioid fungi (<tp:taxon-name><tp:taxon-name-part taxon-name-part-type="order">Amphisphaeriales</tp:taxon-name-part></tp:taxon-name>) associated with Chinese Yew in Guangxi, China</article-title><source>MycoKeys</source><day>27</day><month>02</month><year>2024</year><volume>102</volume><fpage>201</fpage><lpage>224</lpage><pub-id pub-id-type="doi">10.3897/mycokeys.102.113696</pub-id></mixed-citation></tp:treatment-meta><tp:nomenclature><label>﻿</label><tp:taxon-name>
              <object-id xmlns:xlink="http://www.w3.org/1999/xlink" content-type="arpha" xlink:type="simple">116300CA-148E-5169-885A-0736BC36B742</object-id>
              <tp:taxon-name-part taxon-name-part-type="genus" reg="Pestalotiopsis">Pestalotiopsis</tp:taxon-name-part>
              <tp:taxon-name-part taxon-name-part-type="species" reg="multicolor">multicolor</tp:taxon-name-part>
              <object-id xmlns:xlink="http://www.w3.org/1999/xlink" content-type="mycobank" xlink:type="simple">MycoBank No: 847792</object-id>
            </tp:taxon-name><tp:taxon-authority>Y. F. Wang &amp; C. J. You</tp:taxon-authority><tp:taxon-status xmlns:xlink="http://www.w3.org/1999/xlink" xlink:type="simple">sp. nov.</tp:taxon-status><xref ref-type="fig" rid="F6">Fig. 6</xref></tp:nomenclature><tp:treatment-sec sec-type="etymology" id="SECID0EE6AE"><title>Etymology.</title><p>In reference to the multicoloured median cells.</p></tp:treatment-sec><tp:treatment-sec sec-type="Holotype" id="SECID0EJ6AE"><title>Holotype.</title><p><named-content xmlns:xlink="http://www.w3.org/1999/xlink" content-type="dwc:institutional_code" xlink:title="Museum of Beijing Forestry University" xlink:href="http://grbio.org/institution/beijing-forestry-university" xlink:type="simple">BJFC</named-content>-S1956.</p></tp:treatment-sec><tp:treatment-sec sec-type="Conidiogenesis" id="SECID0ET6AE"><title>Conidiogenesis.</title><p>Conidiophores reduced to conidiogenous cells, short, subcylindrical and hyaline. Conidiogenous cells were discrete, ampulliform, thin-walled, hyaline, smooth. Conidia fusiform to clavate, straight or slightly curved, olivaceous to brown, 4-septate, 14.5–20 × 3.5–5.5 μm, with apical and basal appendages. Basal cell obconic, hyaline, thin-walled, smooth, 2–4.5 µm; the three median cells dolioform, versicolor, pale brown to brown with septa darker than the rest of the cells, 9.5–13 µm, the second cell from base 2.5–4.5 µm; the third cell 3–4.5 µm; the fourth cell 3–4 µm; apical cell 2.5–3.5 µm, cylindrical, hyaline; 2–3 (mostly 3) tubular apical appendages, arising from the apex of the apical cell each at a different point, filiform, 8–16 µm; basal appendage present most of the time, single, tubular, unbranched, 2.5–4.5 µm (Fig. <xref ref-type="fig" rid="F6">6c–e</xref>). Sexual morph not observed.</p><fig id="F6" position="float" orientation="portrait"><object-id xmlns:xlink="http://www.w3.org/1999/xlink" content-type="doi" xlink:type="simple">10.3897/mycokeys.102.113696.figure6</object-id><object-id xmlns:xlink="http://www.w3.org/1999/xlink" content-type="arpha" xlink:type="simple">321A652A-50C7-5CB5-8B23-268EC9748403</object-id><label>Figure 6.</label><caption><p><italic><tp:taxon-name><tp:taxon-name-part taxon-name-part-type="genus" reg="Pestalotiopsis">Pestalotiopsis</tp:taxon-name-part><tp:taxon-name-part taxon-name-part-type="species" reg="multicolor">multicolor</tp:taxon-name-part></tp:taxon-name></italic> (CFCC59981) <bold>a</bold> culture on PDA <bold>b</bold> conidiomata form on PDA <bold>c</bold> conidiogenous cells <bold>d–f</bold> conidia. Scale bars: 500 µm (<bold>b</bold>); 10 µm (<bold>c–f</bold>).</p></caption><graphic xmlns:xlink="http://www.w3.org/1999/xlink" xlink:href="mycokeys-102-201-g006.jpg" position="float" orientation="portrait" xlink:type="simple" id="oo_993282.jpg"><uri content-type="original_file" xlink:type="simple">https://binary.pensoft.net/fig/993282</uri></graphic></fig></tp:treatment-sec><tp:treatment-sec sec-type="description" id="SECID0ECBAG"><title>Culture characteristics.</title><p>Colonies on PDA reaching 90 mm diameter after seven days at 25 °C, with an undulate and radial edge, white aerial mycelium on surface flat or raised (Fig. <xref ref-type="fig" rid="F6">6a</xref>). <italic>Conidiomata acervular</italic> in culture on PDA, globose, 200–800 μm in diameter, solitary or aggregated in clusters, exuding black conidial masses (Fig. <xref ref-type="fig" rid="F5">5b</xref>).</p></tp:treatment-sec><tp:treatment-sec sec-type="material" id="SECID0ESBAG"><title>Material examined.</title><p>China, Guangxi Province, from diseased needles of Chinese yew, May 2020, Y. F. Wang (<named-content xmlns:xlink="http://www.w3.org/1999/xlink" content-type="dwc:institutional_code" xlink:title="Museum of Beijing Forestry University" xlink:href="http://grbio.org/institution/beijing-forestry-university" xlink:type="simple">BJFC</named-content>-S1956, holotype); ex-type living culture CFCC59981, living cultures CFCC59982, CFCC59983, and CFCC59984.</p></tp:treatment-sec><tp:treatment-sec sec-type="notes" id="SECID0E3BAG"><title>Notes.</title><p>The two isolates (CFCC59981 and CFCC59982) formed a distinct lineage with high support values (<abbrev xmlns:xlink="http://www.w3.org/1999/xlink" xlink:title="Maximum Parsimony" id="ABBRID0ECCAG" xlink:type="simple">MP</abbrev>/<abbrev xmlns:xlink="http://www.w3.org/1999/xlink" xlink:title="Maximum Likelihood" id="ABBRID0EGCAG" xlink:type="simple">ML</abbrev> = 100/100) in the phylogenetic tree. The morphology of the two isolates was distinctive within the <italic><tp:taxon-name><tp:taxon-name-part taxon-name-part-type="genus" reg="Pestalotiopsis">Pestalotiopsis</tp:taxon-name-part></tp:taxon-name></italic> genus because the conidia were far smaller than those of any other species. In addition, the colour of median cells in our new collections changed from light concolorous to versicolorous. Therefore, four isolates in the present study were designated as a new species.</p></tp:treatment-sec><tp:treatment-sec><!--Section generated to contain objects referenced in tp:taxon-treatment.--><fig id="F5" position="float" orientation="portrait"><object-id xmlns:xlink="http://www.w3.org/1999/xlink" content-type="doi" xlink:type="simple">10.3897/mycokeys.102.113696.figure5</object-id><object-id xmlns:xlink="http://www.w3.org/1999/xlink" content-type="arpha" xlink:type="simple">BAE16C5E-7E8E-5363-83AC-71988C43432A</object-id><label>Figure 5.</label><caption><p><italic><tp:taxon-name><tp:taxon-name-part taxon-name-part-type="genus" reg="Pestalotiopsis">Pestalotiopsis</tp:taxon-name-part><tp:taxon-name-part taxon-name-part-type="species" reg="taxicola">taxicola</tp:taxon-name-part></tp:taxon-name></italic> (CFCC59976) <bold>a</bold> culture on PDA <bold>b</bold> conidiomata formed on PDA <bold>c</bold> conidiogenous cells <bold>d–f</bold> conidia. Scale bars: 500 µm (<bold>b</bold>); 10 µm (<bold>c–f</bold>).</p></caption><graphic xmlns:xlink="http://www.w3.org/1999/xlink" xlink:href="mycokeys-102-201-g005.jpg" position="float" orientation="portrait" xlink:type="simple" id="oo_993281.jpg"><uri content-type="original_file" xlink:type="simple">https://binary.pensoft.net/fig/993281</uri></graphic></fig></tp:treatment-sec></tp:taxon-treatment>
