# Supplementary material for: ﻿Diversity, pathogenicity and two new species of pestalotioid fungi (Amphisphaeriales) associated with Chinese Yew in Guangxi, China
Source: MycoKeys. 2024 Feb 27;102:201–24. doi: 10.3897/mycokeys.102.113696 (PMC10915749; doi:10.3897/mycokeys.102.113696)
Supplement: XML Treatment for Neopestalotiopsis [file mycokeys.102.113696-treatment4.xml]

<!DOCTYPE tp:taxon-treatment
  PUBLIC "-//TaxonX//DTD Taxonomic Treatment Publishing DTD v0 20100105//EN" "tax-treatment-NSO.dtd">
<tp:taxon-treatment xmlns:tp="http://www.plazi.org/taxpub"><tp:treatment-meta><kwd-group><label>Taxon classification</label><kwd>
                <named-content content-type="kingdom">Fungi</named-content>
              </kwd><kwd>
                <named-content content-type="order">Amphisphaeriales</named-content>
              </kwd><kwd>
                <named-content content-type="family">Sporocadaceae</named-content>
              </kwd></kwd-group><mixed-citation publication-type="journal"><person-group><name><surname>Wang</surname><given-names>Yifeng</given-names></name><name><surname>Tsui</surname><given-names>Kin-Ming</given-names></name><name><surname>Chen</surname><given-names>Shimei</given-names></name><name><surname>You</surname><given-names>Chongjuan</given-names></name></person-group><article-title>﻿Diversity, pathogenicity and two new species of pestalotioid fungi (<tp:taxon-name><tp:taxon-name-part taxon-name-part-type="order">Amphisphaeriales</tp:taxon-name-part></tp:taxon-name>) associated with Chinese Yew in Guangxi, China</article-title><source>MycoKeys</source><day>27</day><month>02</month><year>2024</year><volume>102</volume><fpage>201</fpage><lpage>224</lpage><pub-id pub-id-type="doi">10.3897/mycokeys.102.113696</pub-id></mixed-citation></tp:treatment-meta><tp:nomenclature><label>﻿</label><tp:taxon-name>
              <object-id xmlns:xlink="http://www.w3.org/1999/xlink" content-type="arpha" xlink:type="simple">553E3A7B-7AF6-53BC-AB1F-578159E6A4B9</object-id>
              <tp:taxon-name-part taxon-name-part-type="genus" reg="Neopestalotiopsis">Neopestalotiopsis</tp:taxon-name-part>
            </tp:taxon-name><tp:taxon-authority>sp. 3</tp:taxon-authority><xref ref-type="fig" rid="F7">Fig. 7</xref></tp:nomenclature><tp:treatment-sec sec-type="Conidiogenesis" id="SECID0EWDAG"><title>Conidiogenesis.</title><p>Conidiophores reduced to conidiogenous cells, hyaline, smooth. Conidiogenous cells were discrete, ampulliform, thin-walled, hyaline to light brown, smooth. Conidia fusiform to clavate, straight or slightly curved, olivaceous to brown, 4-septate, 15.5–19 × 6–7.5 μm, with apical and basal appendages. Basal cell obconic, hyaline, thin-walled, smooth, 2–4 µm; the three median cells 10.5–12 µm, dolioform, versicolor, pale brown to brown with septa darker than the rest of the cells, the second cell from base 2.5–4.5 µm; the third cell 3.5–4.5 µm; the fourth cell 3–4 µm; apical cell 1.5–3 µm, cylindrical, hyaline; 3–4 (mostly 3) tubular apical appendages, arising from the apex of the apical cell each at a different point, filiform, 16–23 µm; basal appendage present most of the time, single, tubular, unbranched, 1–2.5 µm (Fig. <xref ref-type="fig" rid="F7">7c–e</xref>). Sexual morph not observed.</p><fig id="F7" position="float" orientation="portrait"><object-id xmlns:xlink="http://www.w3.org/1999/xlink" content-type="doi" xlink:type="simple">10.3897/mycokeys.102.113696.figure7</object-id><object-id xmlns:xlink="http://www.w3.org/1999/xlink" content-type="arpha" xlink:type="simple">6106C73D-586D-569B-820A-BEC87B2594DE</object-id><label>Figure 7.</label><caption><p><italic><tp:taxon-name><tp:taxon-name-part taxon-name-part-type="genus" reg="Neopestalotiopsis">Neopestalotiopsis</tp:taxon-name-part></tp:taxon-name></italic> sp. 3 (CFCC59985) <bold>a</bold> culture on PDA <bold>b</bold> conidiomata form on PDA <bold>c–e</bold> conidia. Scale bars: 500 µm (<bold>b</bold>); 10 µm (<bold>c–e</bold>).</p></caption><graphic xmlns:xlink="http://www.w3.org/1999/xlink" xlink:href="mycokeys-102-201-g007.jpg" position="float" orientation="portrait" xlink:type="simple" id="oo_993283.jpg"><uri content-type="original_file" xlink:type="simple">https://binary.pensoft.net/fig/993283</uri></graphic></fig></tp:treatment-sec><tp:treatment-sec sec-type="description" id="SECID0E5EAG"><title>Culture characteristics.</title><p>Colonies on PDA reaching 90 mm diameter after seven days at 25 °C, white aerial mycelium on surface, flat or raised, radiating outwards with an undulate and radial edge (Fig. <xref ref-type="fig" rid="F7">7a</xref>). <italic>Conidiomata acervular</italic> in culture on PDA, globose, 80–800 μm diameter, solitary or aggregated in clusters, exuding black conidial masses (Fig. <xref ref-type="fig" rid="F7">7b</xref>).</p></tp:treatment-sec><tp:treatment-sec sec-type="material" id="SECID0EOFAG"><title>Material examined.</title><p>China, Guangxi Province, from diseased shoots of Chinese yew, May 2020, Y. F. Wang (<named-content xmlns:xlink="http://www.w3.org/1999/xlink" content-type="dwc:institutional_code" xlink:title="Museum of Beijing Forestry University" xlink:href="http://grbio.org/institution/beijing-forestry-university" xlink:type="simple">BJFC</named-content>-S1957); living cultures CFCC59985, CFCC59986, CFCC59987, CFCC59988.</p></tp:treatment-sec><tp:treatment-sec sec-type="notes" id="SECID0EYFAG"><title>Notes.</title><p><italic><tp:taxon-name><tp:taxon-name-part taxon-name-part-type="genus" reg="Neopestalotiopsis">Neopestalotiopsis</tp:taxon-name-part></tp:taxon-name></italic> sp. 3 (CFCC59985 and CFCC59986) was phylogenetically close to <italic><tp:taxon-name><tp:taxon-name-part taxon-name-part-type="genus" reg="Neopestalotiopsis">N.</tp:taxon-name-part><tp:taxon-name-part taxon-name-part-type="species" reg="rhapidis">rhapidis</tp:taxon-name-part></tp:taxon-name></italic> (<xref ref-type="bibr" rid="B51">Yang et al. 2021</xref>) (Fig. <xref ref-type="fig" rid="F3">3</xref>) but differed in conidial size (15.5–19 × 6–7.5 µm in <italic><tp:taxon-name><tp:taxon-name-part taxon-name-part-type="genus" reg="Neopestalotiopsis">Neopestalotiopsis</tp:taxon-name-part></tp:taxon-name></italic> sp. 3 vs. 22–25.5 × 4–6 µm in <italic><tp:taxon-name><tp:taxon-name-part taxon-name-part-type="genus" reg="Neopestalotiopsis">N.</tp:taxon-name-part><tp:taxon-name-part taxon-name-part-type="species" reg="rhapidis">rhapidis</tp:taxon-name-part></tp:taxon-name></italic>). Furthermore, <italic><tp:taxon-name><tp:taxon-name-part taxon-name-part-type="genus" reg="Neopestalotiopsis">Neopestalotiopsis</tp:taxon-name-part></tp:taxon-name></italic> sp. 3 had longer apical appendages (16–23 µm vs. 11–16 µm) and shorter basal appendage (1–2.5 µm vs. 2–5.5 µm) than <italic><tp:taxon-name><tp:taxon-name-part taxon-name-part-type="genus" reg="Neopestalotiopsis">N.</tp:taxon-name-part><tp:taxon-name-part taxon-name-part-type="species" reg="rhapidis">rhapidis</tp:taxon-name-part></tp:taxon-name></italic>. Compared with <italic><tp:taxon-name><tp:taxon-name-part taxon-name-part-type="genus" reg="Neopestalotiopsis">N.</tp:taxon-name-part><tp:taxon-name-part taxon-name-part-type="species" reg="rhapidis">rhapidis</tp:taxon-name-part></tp:taxon-name></italic> (GUCC 21501, ex-type) and <italic><tp:taxon-name><tp:taxon-name-part taxon-name-part-type="genus" reg="Neopestalotiopsis">Neopestalotiopsis</tp:taxon-name-part></tp:taxon-name></italic> sp. 3, there were eleven nucleotide differences in the <abbrev xmlns:xlink="http://www.w3.org/1999/xlink" xlink:title="internal transcribed spacer region of ribosomal DNA" id="ABBRID0EOIAG" xlink:type="simple">ITS</abbrev> region, four nucleotide differences in the <italic>tef-1α</italic> region and six nucleotide differences in the <italic>tub2</italic> region. In the genus <italic><tp:taxon-name><tp:taxon-name-part taxon-name-part-type="genus" reg="Neopestalotiopsis">Neopestalotiopsis</tp:taxon-name-part></tp:taxon-name></italic>, the interspecific relationship remains unclear (<xref ref-type="bibr" rid="B25">Li et al. 2021b</xref>), as some clades were not unanimously strongly supported, meaning the genus will be largely revised in the near future. Many taxa are likely to be synonymised in future publications. Therefore, CFCC59985 and CFCC59986 were not proposed as a new species.</p></tp:treatment-sec><tp:treatment-sec><!--Section generated to contain objects referenced in tp:taxon-treatment.--><fig id="F3" position="float" orientation="portrait"><object-id xmlns:xlink="http://www.w3.org/1999/xlink" content-type="doi" xlink:type="simple">10.3897/mycokeys.102.113696.figure3</object-id><object-id xmlns:xlink="http://www.w3.org/1999/xlink" content-type="arpha" xlink:type="simple">CF8C6F6B-D404-52BD-8062-37635A0A0338</object-id><label>Figure 3.</label><caption><p>A phylogenetic tree of <italic><tp:taxon-name><tp:taxon-name-part taxon-name-part-type="genus" reg="Neopestalotiopsis">Neopestalotiopsis</tp:taxon-name-part></tp:taxon-name></italic> generated from <abbrev xmlns:xlink="http://www.w3.org/1999/xlink" xlink:title="Maximum Parsimony" id="ABBRID0E2NAE" xlink:type="simple">MP</abbrev> analysis, based on combined <abbrev xmlns:xlink="http://www.w3.org/1999/xlink" xlink:title="internal transcribed spacer region of ribosomal DNA" id="ABBRID0E6NAE" xlink:type="simple">ITS</abbrev>, <italic>tub2</italic> and <italic>tef-1α</italic> sequence data. Maximum Parsimony and Maximum Likelihood bootstrap values ≥ 65% are given at the nodes. The branches with Bayesian Inference posterior probabilities ≥ 0.90 are bold. Strains from this study are marked in blue. Ex-type strains are labelled with *.</p></caption><graphic xmlns:xlink="http://www.w3.org/1999/xlink" xlink:href="mycokeys-102-201-g003.jpg" position="float" orientation="portrait" xlink:type="simple" id="oo_993279.jpg"><uri content-type="original_file" xlink:type="simple">https://binary.pensoft.net/fig/993279</uri></graphic></fig></tp:treatment-sec><ref-list><ref id="B51"><mixed-citation xmlns:xlink="http://www.w3.org/1999/xlink" xlink:type="simple"><person-group><name name-style="western"><surname>Yang</surname><given-names>Q</given-names></name><name name-style="western"><surname>Zeng</surname><given-names>XY</given-names></name><name name-style="western"><surname>Yuan</surname><given-names>J</given-names></name><name name-style="western"><surname>Zhang</surname><given-names>Q</given-names></name><name name-style="western"><surname>He</surname><given-names>YK</given-names></name><name name-style="western"><surname>Wang</surname><given-names>Y</given-names></name></person-group> (<year>2021</year>) Two new species of <italic><tp:taxon-name><tp:taxon-name-part taxon-name-part-type="genus">Neopestalotiopsis</tp:taxon-name-part></tp:taxon-name></italic> from southern China. Biodiversity Data Journal 9: e70446. <ext-link xlink:href="10.3897/BDJ.9.e70446" ext-link-type="doi" xlink:type="simple">https://doi.org/10.3897/BDJ.9.e70446</ext-link></mixed-citation></ref><ref id="B25"><mixed-citation xmlns:xlink="http://www.w3.org/1999/xlink" xlink:type="simple"><person-group><name name-style="western"><surname>Li</surname><given-names>L</given-names></name><name name-style="western"><surname>Yang</surname><given-names>Q</given-names></name><name name-style="western"><surname>Li</surname><given-names>H</given-names></name></person-group> (<year>2021b</year>) <article-title>Morphology, phylogeny, and pathogenicity of Pestalotioid species on <italic><tp:taxon-name><tp:taxon-name-part taxon-name-part-type="genus">Camellia</tp:taxon-name-part><tp:taxon-name-part taxon-name-part-type="species">oleifera</tp:taxon-name-part></tp:taxon-name></italic> in China.</article-title><source>Journal of <tp:taxon-name><tp:taxon-name-part taxon-name-part-type="kingdom">Fungi</tp:taxon-name-part></tp:taxon-name> (Basel, Switzerland)</source><volume>7</volume>(<issue>12</issue>): <fpage>1080</fpage>. <ext-link xlink:href="10.3390/jof7121080" ext-link-type="doi" xlink:type="simple">https://doi.org/10.3390/jof7121080</ext-link></mixed-citation></ref></ref-list></tp:taxon-treatment>
