# Supplementary material for: ﻿Diversity, pathogenicity and two new species of pestalotioid fungi (Amphisphaeriales) associated with Chinese Yew in Guangxi, China
Source: MycoKeys. 2024 Feb 27;102:201–24. doi: 10.3897/mycokeys.102.113696 (PMC10915749; doi:10.3897/mycokeys.102.113696)
Supplement: XML Treatment for Neopestalotiopsis [file mycokeys.102.113696-treatment5.xml]

<!DOCTYPE tp:taxon-treatment
  PUBLIC "-//TaxonX//DTD Taxonomic Treatment Publishing DTD v0 20100105//EN" "tax-treatment-NSO.dtd">
<tp:taxon-treatment xmlns:tp="http://www.plazi.org/taxpub"><tp:treatment-meta><kwd-group><label>Taxon classification</label><kwd>
                <named-content content-type="kingdom">Fungi</named-content>
              </kwd><kwd>
                <named-content content-type="order">Amphisphaeriales</named-content>
              </kwd><kwd>
                <named-content content-type="family">Sporocadaceae</named-content>
              </kwd></kwd-group><mixed-citation publication-type="journal"><person-group><name><surname>Wang</surname><given-names>Yifeng</given-names></name><name><surname>Tsui</surname><given-names>Kin-Ming</given-names></name><name><surname>Chen</surname><given-names>Shimei</given-names></name><name><surname>You</surname><given-names>Chongjuan</given-names></name></person-group><article-title>﻿Diversity, pathogenicity and two new species of pestalotioid fungi (<tp:taxon-name><tp:taxon-name-part taxon-name-part-type="order">Amphisphaeriales</tp:taxon-name-part></tp:taxon-name>) associated with Chinese Yew in Guangxi, China</article-title><source>MycoKeys</source><day>27</day><month>02</month><year>2024</year><volume>102</volume><fpage>201</fpage><lpage>224</lpage><pub-id pub-id-type="doi">10.3897/mycokeys.102.113696</pub-id></mixed-citation></tp:treatment-meta><tp:nomenclature><label>﻿</label><tp:taxon-name>
              <object-id xmlns:xlink="http://www.w3.org/1999/xlink" content-type="arpha" xlink:type="simple">CEDB10C5-6EA7-5A6B-B6E0-339FC755F012</object-id>
              <tp:taxon-name-part taxon-name-part-type="genus" reg="Neopestalotiopsis">Neopestalotiopsis</tp:taxon-name-part>
            </tp:taxon-name><tp:taxon-authority>sp. 4</tp:taxon-authority><xref ref-type="fig" rid="F8">Fig. 8</xref></tp:nomenclature><tp:treatment-sec sec-type="Conidiogenesis" id="SECID0EGKAG"><title>Conidiogenesis.</title><p>Conidiophores reduced to conidiogenous cells, hyaline, smooth. Conidiogenous cells were discrete, ampulliform, thin-walled, hyaline to light brown, smooth. Conidia fusiform to clavate, straight or slightly curved, olivaceous to brown, 4–septate, 15.5–18.5 × 6–8 μm, with apical and basal appendages. Basal cell obconic, hyaline, thin-walled, smooth, 2.5–4 µm; the three median cells 10.5–12 µm, dolioform, versicolor, pale brown to brown with septa darker than the rest of the cells, the second cell from base 3–3.5 µm; the third cell 3–4.5 µm; the fourth cell 3–5.5 µm; apical cell 1–2.5 µm, cylindrical, hyaline; 3–4 (mostly 3) tubular apical appendages, arising from the apex of the apical cell each at a different point, filiform, 9.5–15.5 µm; basal appendage present most of the time, single, tubular, unbranched, 1.5–4.5 µm (Fig. <xref ref-type="fig" rid="F8">8c–e</xref>). Sexual morph not observed.</p><fig id="F8" position="float" orientation="portrait"><object-id xmlns:xlink="http://www.w3.org/1999/xlink" content-type="doi" xlink:type="simple">10.3897/mycokeys.102.113696.figure8</object-id><object-id xmlns:xlink="http://www.w3.org/1999/xlink" content-type="arpha" xlink:type="simple">1D0D9647-DE45-5B16-8D5B-8872D2905269</object-id><label>Figure 8.</label><caption><p><italic><tp:taxon-name><tp:taxon-name-part taxon-name-part-type="genus" reg="Neopestalotiopsis">Neopestalotiopsis</tp:taxon-name-part></tp:taxon-name></italic> sp. 4 (CFCC59989) <bold>a</bold> culture on PDA <bold>b</bold> conidiomata form on PDA <bold>c–e</bold> conidia. Scale bars: 500 µm (<bold>b</bold>); 10 µm (<bold>c–e</bold>).</p></caption><graphic xmlns:xlink="http://www.w3.org/1999/xlink" xlink:href="mycokeys-102-201-g008.jpg" position="float" orientation="portrait" xlink:type="simple" id="oo_993284.jpg"><uri content-type="original_file" xlink:type="simple">https://binary.pensoft.net/fig/993284</uri></graphic></fig></tp:treatment-sec><tp:treatment-sec sec-type="description" id="SECID0EOLAG"><title>Culture characteristics.</title><p>Colonies on PDA reaching 90 mm diameter after seven days at 25 °C, radiating outwards with an undulate and radial edge, white aerial mycelium was flat on the centres of the colony, while raised sharply in the outer ring (Fig. <xref ref-type="fig" rid="F8">8a</xref>). <italic>Conidiomata acervular</italic> in culture on PDA, globose, 100–900 μm diameter, solitary or aggregated in clusters, exuding black conidial masses (Fig. <xref ref-type="fig" rid="F8">8b</xref>).</p></tp:treatment-sec><tp:treatment-sec sec-type="material" id="SECID0E5LAG"><title>Material examined.</title><p>China, Gungxi Province, from diseased branches of Chinese yew, May 2020, Y. F. Wang (<named-content xmlns:xlink="http://www.w3.org/1999/xlink" content-type="dwc:institutional_code" xlink:title="Museum of Beijing Forestry University" xlink:href="http://grbio.org/institution/beijing-forestry-university" xlink:type="simple">BJFC</named-content>-S1958); living cultures CFCC59989, CFCC59990, CFCC59991 and CFCC59992.</p></tp:treatment-sec><tp:treatment-sec sec-type="notes" id="SECID0EIMAG"><title>Notes.</title><p><italic><tp:taxon-name><tp:taxon-name-part taxon-name-part-type="genus" reg="Neopestalotiopsis">Neopestalotiopsis</tp:taxon-name-part></tp:taxon-name></italic> sp. 4 (CFCC59989 and CFCC59990) was phylogenetically placed in a clade encompassing two <italic><tp:taxon-name><tp:taxon-name-part taxon-name-part-type="genus" reg="Neopestalotiopsis">Neopestalotiopsis</tp:taxon-name-part></tp:taxon-name></italic> sp. 2 isolates (CFCC54340 and ZX22B) from Yaan City, Sichuan Province (<xref ref-type="bibr" rid="B15">Jiang et al. 2021</xref>) (Fig. <xref ref-type="fig" rid="F3">3</xref>). Morphologically, <italic><tp:taxon-name><tp:taxon-name-part taxon-name-part-type="genus" reg="Neopestalotiopsis">Neopestalotiopsis</tp:taxon-name-part></tp:taxon-name></italic> sp. 4 had shorter conidia and longer apical appendages (15.5–18.5 × 6–8 µm, 9.5–15.5 µm) than CFCC54340 and ZX22B (22–25.2 × 6.2–7.7 µm, 5–10 µm). In addition, <italic><tp:taxon-name><tp:taxon-name-part taxon-name-part-type="genus" reg="Neopestalotiopsis">Neopestalotiopsis</tp:taxon-name-part></tp:taxon-name></italic> sp. 4 had more tubular apical appendages (3–4, mostly 3) than <italic><tp:taxon-name><tp:taxon-name-part taxon-name-part-type="genus" reg="Neopestalotiopsis">Neopestalotiopsis</tp:taxon-name-part></tp:taxon-name></italic> sp. 2 (2, seldom 3). Compared with <italic><tp:taxon-name><tp:taxon-name-part taxon-name-part-type="genus" reg="Neopestalotiopsis">Neopestalotiopsis</tp:taxon-name-part></tp:taxon-name></italic> sp. 2 (ZX22B) and <italic><tp:taxon-name><tp:taxon-name-part taxon-name-part-type="genus" reg="Neopestalotiopsis">Neopestalotiopsis</tp:taxon-name-part></tp:taxon-name></italic> sp. 4, there were six nucleotide differences in the <abbrev xmlns:xlink="http://www.w3.org/1999/xlink" xlink:title="internal transcribed spacer region of ribosomal DNA" id="ABBRID0EHOAG" xlink:type="simple">ITS</abbrev> region, five nucleotide differences in the <italic>tef-1α</italic> region and three nucleotide differences in the <italic>tub2</italic> region. The taxonomy of the genera and species in this group remains unclear (<xref ref-type="bibr" rid="B25">Li et al. 2021b</xref>), as some clades were not unanimously strongly supported, meaning the genus will be largely revised in near future. Many taxa are likely to be synonymised in future publications. Therefore, CFCC59989 and CFCC59990 were not proposed as a new species.</p></tp:treatment-sec><tp:treatment-sec><!--Section generated to contain objects referenced in tp:taxon-treatment.--><fig id="F3" position="float" orientation="portrait"><object-id xmlns:xlink="http://www.w3.org/1999/xlink" content-type="doi" xlink:type="simple">10.3897/mycokeys.102.113696.figure3</object-id><object-id xmlns:xlink="http://www.w3.org/1999/xlink" content-type="arpha" xlink:type="simple">CF8C6F6B-D404-52BD-8062-37635A0A0338</object-id><label>Figure 3.</label><caption><p>A phylogenetic tree of <italic><tp:taxon-name><tp:taxon-name-part taxon-name-part-type="genus" reg="Neopestalotiopsis">Neopestalotiopsis</tp:taxon-name-part></tp:taxon-name></italic> generated from <abbrev xmlns:xlink="http://www.w3.org/1999/xlink" xlink:title="Maximum Parsimony" id="ABBRID0E2NAE" xlink:type="simple">MP</abbrev> analysis, based on combined <abbrev xmlns:xlink="http://www.w3.org/1999/xlink" xlink:title="internal transcribed spacer region of ribosomal DNA" id="ABBRID0E6NAE" xlink:type="simple">ITS</abbrev>, <italic>tub2</italic> and <italic>tef-1α</italic> sequence data. Maximum Parsimony and Maximum Likelihood bootstrap values ≥ 65% are given at the nodes. The branches with Bayesian Inference posterior probabilities ≥ 0.90 are bold. Strains from this study are marked in blue. Ex-type strains are labelled with *.</p></caption><graphic xmlns:xlink="http://www.w3.org/1999/xlink" xlink:href="mycokeys-102-201-g003.jpg" position="float" orientation="portrait" xlink:type="simple" id="oo_993279.jpg"><uri content-type="original_file" xlink:type="simple">https://binary.pensoft.net/fig/993279</uri></graphic></fig></tp:treatment-sec><ref-list><ref id="B15"><mixed-citation xmlns:xlink="http://www.w3.org/1999/xlink" xlink:type="simple"><person-group><name name-style="western"><surname>Jiang</surname><given-names>N</given-names></name><name name-style="western"><surname>Fan</surname><given-names>X</given-names></name><name name-style="western"><surname>Tian</surname><given-names>C</given-names></name></person-group> (<year>2021</year>) <article-title>Identification and characterization of leaf-Inhabiting fungi from <italic><tp:taxon-name><tp:taxon-name-part taxon-name-part-type="genus">Castanea</tp:taxon-name-part></tp:taxon-name></italic> plantations in China.</article-title><source>Journal of <tp:taxon-name><tp:taxon-name-part taxon-name-part-type="kingdom">Fungi</tp:taxon-name-part></tp:taxon-name></source><volume>7</volume>(<issue>1</issue>): <fpage>64</fpage>. <ext-link xlink:href="10.3390/jof7010064" ext-link-type="doi" xlink:type="simple">https://doi.org/10.3390/jof7010064</ext-link></mixed-citation></ref><ref id="B25"><mixed-citation xmlns:xlink="http://www.w3.org/1999/xlink" xlink:type="simple"><person-group><name name-style="western"><surname>Li</surname><given-names>L</given-names></name><name name-style="western"><surname>Yang</surname><given-names>Q</given-names></name><name name-style="western"><surname>Li</surname><given-names>H</given-names></name></person-group> (<year>2021b</year>) <article-title>Morphology, phylogeny, and pathogenicity of Pestalotioid species on <italic><tp:taxon-name><tp:taxon-name-part taxon-name-part-type="genus">Camellia</tp:taxon-name-part><tp:taxon-name-part taxon-name-part-type="species">oleifera</tp:taxon-name-part></tp:taxon-name></italic> in China.</article-title><source>Journal of <tp:taxon-name><tp:taxon-name-part taxon-name-part-type="kingdom">Fungi</tp:taxon-name-part></tp:taxon-name> (Basel, Switzerland)</source><volume>7</volume>(<issue>12</issue>): <fpage>1080</fpage>. <ext-link xlink:href="10.3390/jof7121080" ext-link-type="doi" xlink:type="simple">https://doi.org/10.3390/jof7121080</ext-link></mixed-citation></ref></ref-list></tp:taxon-treatment>
