# Supplementary material for: ﻿Diversity, pathogenicity and two new species of pestalotioid fungi (Amphisphaeriales) associated with Chinese Yew in Guangxi, China
Source: MycoKeys. 2024 Feb 27;102:201–24. doi: 10.3897/mycokeys.102.113696 (PMC10915749; doi:10.3897/mycokeys.102.113696)
Supplement: Supplementary material 1 — PCR primer and PCR reaction conditions [file mycokeys-102-201-s001.xlsx]

## Sheet: Sheet1
Table S1：PCR primer and PCR reaction conditions.
	PCR primers(forward/reverse)	sequence	PCR:thermal cycles:(Annealing temp.in bold)	References of primers used
ITS	ITS1/ITS4	5’-TCCGTAGGTGAACCTGCGG-3’/5’-TCCTCCGCTTTTGATATGC-3’	94 °C: 3 min, (94 °C: 30 s, 55 °C: 50 s, 72 °C: 90 s) × 35 cycles, 72 °C: 10 min.	White et al. 1990
tub2	Bt2a/Bt2b	5’-GGTAACCAAATCGGTGCTGCTTTC-3’/5’-ACCCTCAGTGTAGTGACCCTTGGC-3	94 °C: 3 min, (95 °C: 30 s, 53 °C: 30 s, 72 °C: 45 s) × 35 cycles, 72 °C: 90 s	Glass and Donaldson 1995
tef-1α	EF1-688F/EF1-1251R	5’-CGGTCACTTGATCTACAAGTGC-3’/5’-CCTCGAACTCACCAGTACCG-3’	94 °C: 3 min, (94 °C: 30 s, 55 °C: 50 s, 72 °C: 90 s) × 35 cycles, 72 °C: 10 min.	Alves et al. 2008
