# Supplementary material for: ﻿Diversity, pathogenicity and two new species of pestalotioid fungi (Amphisphaeriales) associated with Chinese Yew in Guangxi, China
Source: MycoKeys. 2024 Feb 27;102:201–24. doi: 10.3897/mycokeys.102.113696 (PMC10915749; doi:10.3897/mycokeys.102.113696)
Supplement: Supplementary material 2 — Specimen information and GenBank accession numbers [file mycokeys-102-201-s002.xlsx]

## Sheet: Sheet1
Table S2: Isolates and GenBank accession numbers of sequences used in this study (The isolates from this study are marked in red).
Species	Isolate	Host/Substrate	Location	GenBank Accessions Numbers
				ITS	tub2	tef-1a
Pestalotiopsis adusta	MFLUCC10-0146	Syzygium sp.	Thailand	JX399007	JX399038	JX399071
P. aggestorum	LC6301*	Camellia sinensis	China	KX895015	KX895348	KX895234
P. aggestorum	LC8186	Camellia sinensis	China	KY464140	KY464160	KY464150
P. anacardiacearum	IFRDCC 2397*	Mangifera indica	China	KC247154	KC247155	KC247156
P. arceuthobii	CBS 434.65*	Arceuthobium campylopodum	USA	KM199341	KM199427	KM199516
P. arengae	CBS 331.92*	Arenga undulatifolia	Singapore	KM199340	KM199426	KM199515
P. australasiae	CBS 114141	Protea sp.	New South Wales	KM199298	KM199410	KM199501
P. australasiae	CBS 114126*	Knightia sp.	New Zealand	KM199297	KM199409	KM199499
P. australis	CBS 111503	Protea neriifolia×susannae	South Africa	KM199331	KM199382	KM199557
P. australis	CBS 114193*	Grevillea sp.	New South Wales	KM199332	KM199383	KM199475
P. biciliata	CBS 124463*	Platanus×hispanica	Slovakia	KM199308	KM199399	KM199505
P. biciliata	CBS 236.38	Paeonia sp.	Italy	KM199309	KM199401	KM199506
P. biciliata	CBS 790.68	Taxus baccata	Netherlands	KM199305	KM199400	KM199507
P. brachiata	LC2988*	Camellia sp.	China	KX894933	KX895265	KX895150
P. brachiata	LC8188	Camellia sp.	China	KY464142	KY464162	KY464152
P. brassicae	CBS 170.26*	Brassica napus	New Zealand	KM199379	NA	KM199558
P. camelliae	MFLUCC 12-0277*	Camellia japonica	China	JX399010	JX399041	JX399074
P. camelliae	CBS 443.62	Camellia sinensis	Turkey	KM199336	KM199424	KM199512
P. chamaeropis	CBS 113607	NA	China	KM199325	KM199390	KM199472
P. chamaeropis	CBS 186.71*	Chamaerops humilis	Italy	KM199326	KM199391	KM199473
P. clavata	MFLUCC 12-0268*	living leaf of Buxus sp.	China	JX398990	JX399025	JX399056
P. colombiensis	CBS 118553*	Eucalyptus eurograndis	Colombia	KM199307	KM199421	KM199488
P. digitalis	ICMP 5434*	Digitalis purpurea	New Zealand	KP781879	KP781883	NA
P. diploclisiae	CBS 115449	Psychotria tutcheri	China	KM199314	KM199416	KM199485
P. diploclisiae	CBS 115585	Diploclisia glaucescens	China	KM199315	KM199417	KM199483
P. diploclisiae	CBS 115587*	Diploclisia glaucescens	China	KM199320	KM199419	KM199486
P. disseminata	CBS 118552	Eucalyptus botryoides	New Zealand	MH553986	MH554652	MH554410
P. disseminata	CBS 143904	Persea americana	New Zealand	MH554152	MH554825	MH554587
P. disseminata	CPC 29351	Eucalyptus sp.	New Zealand	MH554166	MH554839	MH554601
P. distincta	LC3232*	Camellia sinensis	China	KX894961	KX895293	KX895178
P. distincta	LC8184	Camellia sinensis	China	KY464138	KY464158	KY464148
P. diversiseta	MFLUCC 12-0287*	Rhododendronsp.	China	NR 120187	JX399040	JX399073
P. doitungensis	MFLUCC 14-0090*	Dendrobium sp.	Thailand	MK993573	MK975836	MK975831
P. dracaenae	HGUP4037*	Dracaena fragrans	China	MT596515	MT598645	MT598644
P. dracaenicola	MFLUCC 18-0913*	Dracaena sp.	Thailand	MN962731	MN962733	MN962732
P. dracaenicola	MFLUCC 18-0914	Dracaena sp.	Thailand	MN962734	MN962736	MN962735
P. dracontomelonis	MFLUCC 22-0145	Ferns	Thailand	OP802395	OP801772	OP830894
P. ericacearum	IFRDCC 2439*	Rhododendron delavayi	China	KC537807	KC537821	KC537814
P. formosana	NTUCC 17-009*	dead grass	China	MH809381	MH809385	MH809389
P. formosana	NTUCC 17-010	dead grass	China	MH809382	MH809386	MH809390
P. furcata	MFLUCC 12-0054*	Camellia sinensis	Thailand	JQ683724	JQ683708	JQ683740
P. furcata	LC6303	Camellia sinensis	China	KX895016	KX895349	KX895235
P. gaultheriae	IFRD 411-014*	Gaultheria forrestii	China	KC537805	KC537819	KC537812
P. gibbosa	NOF 3175*	Gaultheria shallon	Canada	LC311589	LC311590	LC311591
P. grevilleae	CBS 114127*	Grevillea sp.	Australia	KM199300	KM199407	KM199504
P. hawaiiensis	CBS 114491*	Leucospermum sp.cv.'Coral'	USA, Hawaii	KM199514	KM199428	KM199514
P. hispanica	CBS 115391*	Protea cv.'Susara'	Spain	MH553981	MH554640	MH554399
P. hollandica	CBS 265.33*	Sciadopitys verticillata	Netherlands	KM199328	KM199388	KM199481
P. humicola	CBS 336.97*	Soil	Papua New Guinea	KM199317	KM199420	KM199484
P. inflexa	MFLUCC 12-0270*	NA	China	JX399008	JX399039	JX399072
P. intermedia	MFLUCC 12-0259*	NA	China	JX398993	JX399028	JX399059
P. italiana	MFLU 14-0214*	Cupressus glabra	Italy	KP781878	KP781882	KP781881
P. jesteri	MFLUCC 12-0279	NA	China	JX399012	JX399043	JX399076
P. jiangxiensis	LC4399*	Camellia sp.	China	KX895009	KX895341	KX895227
P. jinchanghensis	LC6636*	Camellia sinensis	China	KX895028	KX895361	KX895247
P. jinchanghensis	LC8190	Camellia sinensis	China	KY464144	KY464164	KY464154
P. kenyana	CBS 442.67*	Coffea sp.	Kenya	KM199302	KM199395	KM199502
P. knightiae	CBS 114138*	Knightia sp.	New Zealand	KM199310	KM199408	KM199497
P. knightiae	CBS 111963	Knightia sp.	New Zealand	KM199311	KM199406	KM199495
P. krabiensis	MFLUCC 16-0260*	Pandanus sp.	Thailand	MH388360	MH412722	MH388395
P. leucadendri	CBS 121417*	Leucadendron sp.	South Africa	MH553987	MH554654	MH554412
P. licualacola	HGUP 4057*	Licuala grandis	China	KC492509	KC481683	KC481684
P. linearis	MFLUCC12-0272	Tsuga sp.	China	JX398994	NA	JX399060
P. lushanensis	LC4344*	Camellia sp.	China	KX895005	KX895337	KX895223
P. lushanensis	LC8182	Camellia sp.	China	KY464136	KY464156	KY464146
P. macadamiae	BRIP 63738b*	Macadamia integrifolia	Australia	KX186588	KX186680	KX186621
P. malayana	CBS 102220*	Macaranga triloba	Malaysia	KM199306	KM199411	KM199482
P. microspora	RA1-2	Myrica rubra	China	JN314418	JN314419	NA
P. monochaeta	CBS 144.97*	Quercus robur	Netherlands	KM199327	KM199386	KM199479
P. monochaeta	CBS 440.83	Taxus baccata	Netherlands	KM199329	KM199387	KM199480
P. multicolor	CFCC59981	Taxus chinensis	China	OQ626676	OQ714336	OQ714341
P. multicolor	CFCC59982	Taxus chinensis	China	OQ771896	OQ779488	OQ779483
P. neglecta	NEFU016	NA	China	NA	MN176187	MK775464
P. neolitseae	NTUCC 17-011*	Neolitsea villosa	China	MH809383	MH809387	MH809391
P. neolitseae	NTUCC 17-012	Neolitsea villosa	China	MH809384	MH809388	MH809392
P. neolitseae	ZL11	Hyophorbe lagenicaulis	China	OL546622	OL598347	OL598346
P. novae-hollandiae	CBS 130973*	Banksia grandis	Australia	KM199337	KM199425	KM199511
P. oryzae	CBS 111522	Telopea sp.	USA	KM199294	KM199394	KM199493
P. oryzae	CBS 353.69*	Oryza sativa	Denmark	KM199299	KM199398	KM199496
P. pallidotheae	MAFF 240993*	Pieris japonica	Japan	NR111022	LC311584	LC311585
P. pandanicola	MFLUCC 16-0255*	Pandanus sp.	Thailand	MH388361	MH412723	MH388396
P. papuana	CBS 331.96*	Coastal soil	Papua New Guinea	KM199321	KM199413	KM199491
P. parva	CBS 265.37*	Delonix regia	NA	KM199312	KM199404	KM199508
P. parva	CBS 278.35	Leucothoe fontanesiana	NA	KM199313	KM199405	KM199509
P. photiniae	PSHI2002Endo403	Camellia sasanqua	China	AY682942	DQ333583	DQ657877
P. photinicola	GZCC 16-0028*	Photinia serrulata	China	KY092404	KY047663	KY047662
P. pini	MEAN 1092	Pinus pinea	Portugal	MT374680	MT374705	MT374693
P. pini	MEAN 1167	Pinus pinea	Portugal	MT374689	MT374714	MT374701
P. pinicola	KUMCC 19-0183*	Pinus armandii	China	MN412636	MN417507	MN417509
P. pinicola	KUMCC 19-0203	Pinus armandii	China	MN412637	MN417508	MN417510
P. portugalica	CBS 393.48*	NA	Portugal	KM199335	KM199422	KM199510
P. portugalica	LC2929	Camellia sinensis	China	KX894921	KX895253	KX895138
P. rhizophorae	MFLUCC 17-0416*	Rhizophora apiculata	Thailand	MK764283	MK764349	MK764327
P. rhizophorae	MFLUCC 17-0417	mangroves	Thailand	MK764284	MK764350	MK764328
P. rhodomyrtus	LC3413	Camellia sp.	China	KX894981	KX895313	KX895198
P. rhodomyrtus	LC4458	Camellia sinensis	China	KX895010	KX895342	KX895228
P. rosea	MFLUCC12-0258*	Pinus sp.	China	JX399005	JX399036	JX399069
P. scoparia	CBS 176.25*	Chamaecyparis sp.	NA	KM199330	KM199393	KM199478
P. sequoiae	MFLUCC 13-0399*	Sequoia sempervirens	Italy	KX572339	NA	NA
P. shandongensis	KUMCC 19-0241	NA	China	MN625275	MN626729	MN626740
P. shoreae	MFLUCC 12-0314*	Shorea obtusa	Thailand	KJ503811	KJ503814	KJ503817
P. spathulata	CBS 356.86*	Gevuina avellana	Chile	KM199338	KM199423	KM199513
P. spathuliappendiculata	CBS 144035*	Phoenix canariensis	Australia	MH554172	MH554845	MH554607
P. taxicola	CFCC59976	Taxus chinensis	China	OQ626673	OQ714333	OQ714338
P. taxicola	CFCC59978	Taxus chinensis	China	OQ771893	OQ779485	OQ779480
P. telopeae	CBS 113606	Telopea sp.	Australia	KM199295	KM199402	KM199498
P. telopeae	CBS 114161*	Telopea sp.	Australia	KM199296	KM199403	KM199500
P. telopeae	CBS 114137	Protea sp.	Australia	KM199301	KM199469	KM199559
P. terricola	CBS 141.69*	Soil	Pacific Islands	MH554004	MH554680	MH554438
P. thailandica	MFLUCC 17-1617	mangroves	Thailand	MK764285	MK764351	MK764329
P. thailandica	MFLUCC 17-1616*	Rhizophora apiculata	Thailand	MK764285	MK764351	MK764329
P. trachicarpicola	OP068*	Trachycarpus fortunei	China	JQ845947	JQ845945	JQ845946
P. trachicarpicola	MFLUCC 12-0263	NA	China	JX399000	JX399031	JX399064
P. trachycarpicola	BJFUCC42	Taxus chinensis	China	OQ626674	OQ714334	OQ714339
P. trachycarpicola	BJFUCC42-2	Taxus chinensis	China	OQ771894	OQ779486	OQ779481
P. unicolor	MFLUCC 12-0276*	Rhododendron sp.	China	JX398999	JX399030	NA
P. unicolor	MFLUCC 12-0275	NA	China	JX398998	JX399029	JX399063
P. uvicola	UCD2465TX	Grapevine	Texas	FJ790874	GU294730	GU294716
P. verruculosa	MFLUCC 12-0274*	Rhododendron sp.	China	JX398996	NA	JX399061
P. yanglingensis	LC3067	Camellia sinensis	China	KX894949	KX895281	KX895166
P. yanglingensis	LC4553*	Camellia sinensis	China	KX895012	KX895345	KX895231
Pseudopestalotiopsis cocos	CBS 272.29*	Cocos nucifera	Indonesia	KM199378	KM199467	KM199553
Neopestalotiopsis acrostichi	MFLUCC 17-1754*	Acrostichum aureum	Thailand	MK764272	MK764338	MK764316
N. acrostichi	MFLUCC 17-1755	Acrostichum aureum	Thailand	MK764273	MK764339	MK764317
N. alpapicalis	MFLUCC 17-2545	Symptomatic Rhizophora	Thailand	MK357773	MK463546	MK463548
N. alpapicalis	MFLUCC 17-2544*	Rhizophora mucronata	Thailand	MK357772	MK463545	MK463547
N. aotearoa	HNPeHNLD2001	Hevea brasiliensis	China	MT764947	MT796262	MT800516
N. aotearoa	HNPeHNLD2002	Heveabrasiliensis brasiliensis	China	MT764948	MT796263	MT800517
N. asiatica	MFLUCC 12-0286*	NA	China	JX398983	JX399018	JX399049
N. australis	CBS 114159*	Telopea sp.	Australia	KM199348	KM199432	KM199537
N. australis	KNU16-005	Soil	South Korea	KY398730	KY398731	KY398732
N. brachiata	MFLUCC 17-1555*	Rhizophora apiculata	Thailand	MK764274	MK764340	MK764318
N. brasiliensis	COAD 2166*	Psidium guajava	Brazil	MG686469	MG692400	MG692402
N. brasiliensis	HGUP191004	Rosa roxburghii	China	MZ724916	MZ724121	NA
N. chiangmaiensis	MFLUCC 18-0113*	Pandanus sp.	Thailand	NA	MH412725	MH388404
N. chiangmaiensis	MFLUCC 19-0048	Magnolia liliifera	China	MW248391	NA	MW259070
N. chrysea	MFLUCC 12-0261*	NA	China	JX398985	JX399020	JX399051
N. chrysea	CZ-4	Carya illinoinensis	NA	MT459336	MT469881	MT469880
N. clavispora	MFLUCC 12-0281*	Magnolia sp.	China	JX398979	JX399014	JX399045
N. clavispora	CBS 447.73	Decaying wood	Sri Lanka	MH860736	KM199443	KM199539
N. cocoes	MFLUCC 15-0152*	Cocos nucifera	Thailand	NR 156312	NA	KX789689
N. coffeae-arabicae	HGUP4015	Coffea arabica	China	KF412647	KF412641	KF412644
N. cubana	CBS 600.96*	Leaf litter	Cuba	KM199347	KM199438	KM199521
N. cubana	GBLZ16PE-002	Litchi chinensis	China	MN540648	MN539224	MN539237
N. dendrobii	MFLUCC 14-0106*	Dendrobium cariniferum	Thailand	MK993571	MK975835	MK975829
N. dendrobii	MFLUCC 14-0132*	Dendrobium cariniferum	Thailand	MK993572	NA	MK975830
N. egyptiaca	COAD 2167	Psidium guajava	Brazil	MG686470	MG692401	MG692403
N. egyptiaca	KUMCC 17-0207	Magnolia liliifera	China	MW248393	MW287363	MW259069
N. ellipsospora	MFLUCC 12-0283*	NA	China	JX398980	JX399016	JX399047
N. ellipsospora	MFLUCC 12-0284	NA	China	JX398981	JX399015	JX399046
N. eucalypticola	CBS 264.37*	Eucalyptus globulus	NA	KM199376	KM199431	KM199551
N. foedans	CGMCC 3.9123*	Mangrove plant	China	JX398987	JX399022	JX399053
N. foedans	CGMCC 3.9178	Neodypsis decaryi	China	JX398989	JX399024	JX399055
N. formicarum	CBS 115.83	Plant debris	Cuba	KM199344	KM199444	KM199519
N. formicarum	CBS 362.72*	Dead ant	Cuba	KM199358	KM199455	KM199517
N. honoluluana	CBS 111535	Telopea sp.	USA	KM199363	KM199461	KM199546
N. honoluluana	CBS 114495*	Telopea sp.	USA	KM199364	KM199457	KM199548
N. iranensis	CBS 137768*	Fragaria ananassa	Iran	KM074048	KM074057	KM074051
N. javaensis	MFLUCC 12-0594	Vitis vinifera	France	KX816905	KX816933	KX816874
N. javaensis	CBS 257.31*	Cocos nucifera	Indonesia	KM199357	KM199457	KM199548
N. keteleeria	MFLUCC 13-0915*	Keteleeria pubescens	China	KJ503820	KJ503821	KJ503822
N. macadamiae	BRIP 63757a	Macadamia	Australia	KX186592	KX186674	KX186647
N. macadamiae	BRIP 63737c*	Macadamia integrifolia	Australia	KX186604	KX186654	KX186629
N. magna	MFLUCC 12-0652*	Pteridium sp.	France	KF582795	KF582793	KF582791
N. mesopotamica	CBS 299.74	Eucalyptus sp.	Turkey	KM199361	KM199435	KM199541
N. mesopotamica	CBS 336.86*	Pinus brutia	Iraq	KM199362	KM199441	KM199555
N. musae	MFLUCC 15-0776*	Musa sp.	Thailand	KX789683	KX789686	KX789685
N. natalensis	CBS 138.41*	NA	South Africa	KM199377	KM199466	KM199552
N. nebuloides	BRIP 66617*	Sporobolus elongatus	Australia	MK966338	MK977632	MK977633
N. petila	MFLUCC 17-1737*	Rhizophora mucronata	Thailand	MK764276	MK764342	MK764320
N. petila	MFLUCC 17-1738	Rhizophora mucronata	Thailand	MK764275	MK764341	MK764319
N. phangngaensis	MFLU 19-2741	Ficus septica	China	NA	MW148259	MW192200
N. phangngaensis	MFLUCC 18-0119*	Pandanus sp.	Thailand	MH388354	MH412721	MH388390
N. piceana	CBS 394.48*	Picea sp.	UK	KM199368	KM199453	KM199527
N. piceana	CBS 254.32	Cocos nucifera	Indonesia	KM199372	KM199452	KM199529
N. protearum	CBS 111506	Leucospermum cunciforme	Zimbabwe	MH553959	MH554618	MH554377
N. protearum	CBS 114178*	Leucospermum cuneiforme	Zimbabwe	JN712498	KM199463	LT853201
N. rhapidis	GUCC 21501*	Rhododendron simsii	China	MW931620	MW980441	MW980442
N. rhapidis	ML3	Podocarpus macrophyllus	China	NA	OP752134	OP753369
N. rhizophorae	MFLUCC 17-1551	Rhizophora mucronata	Thailand	MK764278	MK764344	MK764322
N. rhizophorae	MFLUCC 17-1550*	Rhizophora mucronata	Thailand	MK764277	MK764343	MK764321
N. rhododendri	GUCC 21505	Rhododendron simsii	China	MW979576	MW980445	MW980446
N. rhododendri	GUCC 21504*	Rhododendron simsii	China	MW979577	MW980443	MW980444
N. rosae	CBS 101057*	Rosa sp.	New Zealand	KM199359	KM199429	KM199523
N. rosae	CBS 124745	Paeonia suffruticosa	USA	KM199360	KM199430	KM199524
N. rosicola	CFCC 51992*	Rosa chinensis	China	KY885239	KY885245	KY885243
N. rosicola	CFCC 51993	Rosa chinensis	China	KY885240	KY885246	KY885244
N. samarangensis	SS010*	Syzygium samarangense	Thailand	JQ968609	JQ968610	JQ968611
N. samarangensis	CBS 115451	Unidentified tree	China	KM199365	KM199447	KM199556
N. saprophytica	CBS 115452	Litsea rotundifolia	China	KM199345	KM199433	KM199538
N. saprophytica	GUCC 21506	Erythropalum scandens	China	MW979578	MW980447	MW980449
N. saprophytica	GUCC 21507	Erythropalum scandens	China	MW979579	MW980448	MW980450
N. saprophytica	RP1	Roystonea regia	Malaysia	MW405889	MW423615	MW423613
N. sichuanensis	CFCC 54338*	Castanea mollissima	China	MW166231	MW218524	MW199750
N. sichuanensis	SM15-1C	Castanea mollissima	China	MW166232	MW218525	MW199751
N. sonneratae	MFLUCC 17-1744*	Sonneronata alba	Thailand	MK764280	MK764346	MK764324
N. sonneratae	MFLUCC 17-1745	Sonneronata alba	Thailand	MK764279	MK764345	MK764323
Neopestalotiopsis sp.	GUCC 21001	NA	China	MW930715	MZ683390	MZ683389
Neopestalotiopsis sp.	GUCC 21002	NA	China	MW930716	MZ683391	NA
Neopestalotiopsis sp.	GUCC 21003	NA	China	MW930717	MZ683392	NA
Neopestalotiopsis sp. 1	CFCC 54337	Castanea mollissima	China	MW166233	MW218526	MW199752
Neopestalotiopsis sp. 1	ZX12-1	Castanea mollissima	China	MW166234	NA	MW199753
Neopestalotiopsis sp. 2	ZX22B	Castanea mollissima	China	MW166236	MW218529	MW199755
Neopestalotiopsis sp. 2	CFCC 54340	Castanea mollissima	China	MW166235	MW218528	MW199754
Neopestalotiopsis sp. 3	CFCC59985	Taxus chinensis	China	OQ626675	OQ714335	OQ714340
Neopestalotiopsis sp. 3	CFCC59986	Taxus chinensis	China	OQ771895	OQ779487	OQ779482
Neopestalotiopsis sp. 4	CFCC59989	Taxus chinensis	China	OQ626677	OQ714337	OQ714342
Neopestalotiopsis sp. 4	CFCC59990	Taxus chinensis	China	OQ771897	OQ779489	OQ779484
N. steyaertii	IMI 192475*	Eucalyptus viminalis	Australia	KF582796	KF582794	KF582792
N. surinamensis	CBS 111494	Protea eximia	Zimbabwe	JX556232	KM199462	KM199530
N. surinamensis	CBS 450.74*	Soil under Elaeis guineensis	Suriname	KM199351	KM199465	KM199518
N. thailandica	MFLUCC 17-1730*	Rhizophora mucronata	Thailand	MK764281	MK764347	MK764325
N. thailandica	MFLUCC 17-1731	Rhizophora mucronata	Thailand	MK764282	MK764348	MK764326
N. umberspora	MFLUCC 12-0285*	NA	China	JX398984	JX399019	JX399050
N. vitis	MFLUCC 17-1108	Vitis vinifera	China	MG807045	MG859849	MG859769
N. vitis	MFLUCC 17-1126	Vitis vinifera	China	MG807046	MG859850	MG859770
N. zimbabwana	CBS 111495*	Leucospermum cunciforme	Zimbabwe	JX556231	KM199456	KM199545
Pestalotiopsis diversiseta	MFLUCC 12-0287*	Rhododendronsp.	China	JX399009	JX399040	JX399073
