# Supplementary material for: ﻿Diversity, pathogenicity and two new species of pestalotioid fungi (Amphisphaeriales) associated with Chinese Yew in Guangxi, China
Source: MycoKeys. 2024 Feb 27;102:201–24. doi: 10.3897/mycokeys.102.113696 (PMC10915749; doi:10.3897/mycokeys.102.113696)
Supplement: Supplementary material 3 — Evolutionary divergence between sequences [file mycokeys-102-201-s003.xls]

## Sheet: MatrixOutput
Table S3. Estimates of Evolutionary Divergence between Sequences
	Pestalotiopsis_kenyana_CBS_442.67X	Pestalotiopsis_trachicarpicola_OP068	Pestalotiopsis_trachicarpicola_MFLUCC12-0263	CFCC59976	CFCC59978	BJFUCC42	BJFUCC42-2	CFCC59981	CFCC59982
Pestalotiopsis_kenyana_CBS_442.67X		0	0	0.00643004	0.00643004	0	0	0.00347335	0.00347335
Pestalotiopsis_trachicarpicola_OP068	0		0	0.00643004	0.00643004	0	0	0.00347335	0.00347335
Pestalotiopsis_trachicarpicola_MFLUCC12-0263	0	0		0.00643004	0.00643004	0	0	0.00347335	0.00347335
CFCC59976	0.0516834	0.0516834	0.0516834		0	0.00643004	0.00643004	0.00683311	0.00683311
CFCC59978	0.0516834	0.0516834	0.0516834	0		0.00643004	0.00643004	0.00683311	0.00683311
BJFUCC42	0	0	0	0.0516834	0.0516834		0	0.00347335	0.00347335
BJFUCC42-2	0	0	0	0.0516834	0.0516834	0		0.00347335	0.00347335
CFCC59981	0.0185773	0.0185773	0.0185773	0.0532357	0.0532357	0.0185773	0.0185773		0
CFCC59982	0.0185773	0.0185773	0.0185773	0.0532357	0.0532357	0.0185773	0.0185773	0

## Sheet: Caption
Table. Estimates of Evolutionary Divergence between Sequences
The number of base substitutions per site from between sequences are shown. Standard error estimate(s) are shown above the diagonal. Analyses were conducted using the Kimura 2-parameter model [1]. The analysis involved 9 nucleotide sequences. All positions containing gaps and missing data were eliminated. There were a total of 1369 positions in the final dataset. Evolutionary analyses were conduc…
1. Kimura M. (1980). A simple method for estimating evolutionary rate of base substitutions through comparative studies of nucleotide sequences. Journal of Molecular Evolution 16:111-120.
2. Tamura K., Stecher G., Peterson D., Filipski A., and Kumar S. (2013). MEGA6: Molecular Evolutionary Genetics Analysis version 6.0. Molecular Biology and Evolution30: 2725-2729.
Disclaimer: Although utmost care has been taken to ensure the correctness of the caption, the caption text is provided "as is" without any warranty of any kind. Authors advise the user to carefully check the caption prior to its use for any purpose and report any errors or problems to the authors immediately (www.megasoftware.net). In no event shall the authors and their employers be liable for a…
