# Supplementary material for: ﻿Diversity, pathogenicity and two new species of pestalotioid fungi (Amphisphaeriales) associated with Chinese Yew in Guangxi, China
Source: MycoKeys. 2024 Feb 27;102:201–24. doi: 10.3897/mycokeys.102.113696 (PMC10915749; doi:10.3897/mycokeys.102.113696)
Supplement: Supplementary material 7 — Sequence data of the isolates in this study [file mycokeys-102-201-s007.zip › Sequence data of the isolates in this study/P TUB.fas]

>41.seq
TGCTGCTTTCTGGTATGTAGCCCATCTACCTCGACACGCCTCAATACGACAACCCCCCGCAACTCGACAACGACGTTCTCAACAAGTGCTTGGTTGGAAACAAGGGAAAGACTTGATACTGACCGGTCCCTGATAGGCAAACCATCTCTGGCGAGCACGGTCTCGACAGCAATGGAGTGTACGTACCCTTTCCTTGGCTACTTGCTTTCCCACGAACATCTCAGCTAACACTCGTGGTTTTTCAGCTACAACGGTACCTCCGAGCTCCAGCTCGAGCGCATGAGCGTCTACTTCAACGAGGCTTCCGGCAACAAGTACGTTCCTCGTGCCGTCCTCGTCGATCTCGAGCCCGGTACCATGGATGCCGTCCGCGCCGGTCCTTTCGGTCAGCTCTTCCGCCCTGACAACTTCGTCTTCGGTCAGTCCGGTGCCGGAAACAAC
>41-2.seq
TATGTAGCCCATCTACCTCGACACGCCTCAATACGACAACCCCCCGCAACTCGACAACGACGTTCTCAACAAGTGCTTGGTTGGAAACAAGGGAAAGACTTGATACTGACCGGTCCCTGATAGGCAAACCATCTCTGGCGAGCACGGTCTCGACAGCAATGGAGTGTACGTACCCTTTCCTTGGCTACTTGCTTTCCCACGAACATCTCAGCTAACACTCGTGGTTTTTCAGCTACAACGGTACCTCCGAGCTCCAGCTCGAGCGCATGAGCGTCTACTTCAACGAGGCTTCCGGCAACAAGTACGTTCCTCGTGCCGTCCTCGTCGATCTCGAGCCCGGTACCATGGATGCCGTCCGCGCCGGTCCTTTCGGTCAGCTCTTCCGCCCTGACAACTTCGTCTTCGGTCAGTCCGGTGCCGGAAACAACTGGGCCAAGGG
>61.seq
TGCTGCTTTCTGGTATGTAGCCCATCTACCTCGACGCGCCTCAATACGACACCCCCGGCAACTCGACAACGACATTCTCAACTGCTTGTTTGGAACCATACGAAAGACTTGATACTGACCGGTCTATGATAGGCAAACCATCTCTGGCGAGCACGGTCTCGACAGCAATGGAGTGTACGTACCCTTTCCCTGGCTACTCGCTTTCTCGTGAACATGTCAGCTAACAGTCGTGCTTGTTCAGCTACAACGGTACCTCCGAGCTCCAGCTCGAGCGCATGAGCGTCTACTTCAACGAGGCTTCCGGCAACAAGTACGTTCCTCGTGCCGTCCTCGTCGATCTCGAGCCCGGTACCATGGATGCCGTCCGCGCCGGTCCTTTCGGTCAGCTCTTCCGCCCTGACAACTTCGTCTTCGGTCAGTCCGGTGCCGGAAACAACTGGGCCAAGGGTC
>61-2.seq
GCTTTCTGGTATGTAGCCCATCTACCTCGACGCGCCTCAATACGACACCCCCGGCAACTCGACAACGACATTCTCAACTGCTTGTTTGGAACCATACGAAAGACTTGATACTGACCGGTCTATGATAGGCAAACCATCTCTGGCGAGCACGGTCTCGACAGCAATGGAGTGTACGTACCCTTTCCCTGGCTACTCGCTTTCTCGTGAACATGTCAGCTAACAGTCGTGCTTGTTCAGCTACAACGGTACCTCCGAGCTCCAGCTCGAGCGCATGAGCGTCTACTTCAACGAGGCTTCCGGCAACAAGTACGTTCCTCGTGCCGTCCTCGTCGATCTCGAGCCCGGTACCATGGATGCCGTCCGCGCCGGTCCTTTCGGTCAGCTCTTCCGCCCTGACAACTTCGTCTTCGGTCAGTCCGGTGCCGGAAACAAC-GGGCCA
